# Supplementary material for: An agent-based secure privacy-preserving decentralized protocol for sharing and managing digital health passport information during crises
Source: PeerJ Comput Sci. 2023 Jul 18;9:e1458. doi: 10.7717/peerj-cs.1458 (PMC10403165; doi:10.7717/peerj-cs.1458)
Supplement: Supplemental Information 1 — The following 250 data iterations represent the execution time results generated from running Algorithm 1 and Algorithm 2. [file peerj-cs-09-1458-s001.txt]

The following 250 data iterations represent the execution time results generated from running Algorithm 1 and Algorithm 2.
Algorithm 1	Algorithm 2
148000	99700
53200	37800
39200	37300
58000	42600
52900	53300
35200	32300
22900	21600
23100	31600
71400	101900
35300	32600
13100	16900
9800	9200
23000	62000
27300	800
2000	600
1300	600
1300	600
1500	600
29800	14400
1100	600
1200	900
2700	1200
2700	1000
1300	900
2800	700
2800	600
1300	600
1000	600
26400	12800
1000	1100
1000	1100
1000	1100
1100	2800
1000	1300
900	1800
1300	1300
1300	900
1100	900
1300	1000
1100	1000
1300	900
1100	900
15000	13100
1200	1000
40800	41800
1200	1200
1100	2700
1000	1300
1100	2900
1100	2800
1400	1300
2200	2900
37400	2700
900	2800
1300	1300
1100	1100
1200	16700
1100	1100
1200	1000
1200	1100
1200	900
1000	1000
1200	1200
26000	16200
2600	1100
1200	1300
1100	700
1300	600
1100	600
1200	600
1000	500
1200	600
1100	600
1300	600
1100	600
1200	500
1100	600
1000	500
56100	600
5100	4400
1100	1100
900	1200
1100	1100
1200	1000
1000	1000
1000	1400
1400	1100
2700	800
1100	1000
1200	1000
2800	1000
1200	1000
2600	900
1100	800
1100	2500
26800	20700
1000	1100
1200	2700
1200	2700
1200	900
1100	1100
1200	2600
1100	1000
1300	1000
1000	2700
1200	2700
1100	2800
1100	900
1300	2700
1100	2600
1200	900
1000	2600
1200	2700
1000	2600
4500	5800
1000	2700
1300	1200
10600	1000
1100	1400
1300	1000
1100	3100
1300	1000
1100	1100
1100	1000
1000	1000
900	1100
1000	1000
800	900
1200	1000
1000	1100
1100	900
1000	1300
1100	1100
1100	1000
1400	1000
1000	900
1000	1000
1000	900
1000	1200
1000	1000
1000	900
1300	1000
900	1300
25100	46300
1000	1100
1400	1200
600	1100
1100	1200
1000	1000
700	2800
2800	4100
600	1100
600	1200
600	2600
600	1300
600	2700
600	2900
600	1200
500	2700
600	1200
500	2600
700	1200
900	1100
1100	1200
1200	1100
2800	1200
1000	2900
2800	1200
1200	1100
2900	2700
2800	1200
1200	2700
2900	1200
1200	1100
2700	1300
1300	1100
2800	1200
2900	2800
2900	1300
1200	2700
2800	1200
1300	2600
2700	1200
1100	2700
2900	2800
47700	52900
1200	1400
1200	1100
1300	1200
1200	1200
1200	1200
1300	1400
12100	140600
1200	800
1100	900
1200	800
32500	1000
700	800
700	800
700	800
600	700
600	700
700	800
700	900
500	800
600	800
600	900
600	800
600	900
1100	700
900	800
800	800
700	700
700	500
600	500
40700	24700
600	600
600	600
700	700
900	700
900	900
700	2200
700	800
700	700
700	900
600	700
700	700
900	900
900	17800
700	700
600	900
700	800
800	500
600	600
700	600
600	700
600	800
600	800
700	700
700	800
1000	900
900	600
900	600
700	600
700	600
600	500
700	1000
900	700
800	600
800	600
5226.8	5130
