# Supplementary material for: An agent-based secure privacy-preserving decentralized protocol for sharing and managing digital health passport information during crises
Source: PeerJ Comput Sci. 2023 Jul 18;9:e1458. doi: 10.7717/peerj-cs.1458 (PMC10403165; doi:10.7717/peerj-cs.1458)
Supplement: Supplemental Information 3 [file peerj-cs-09-1458-s003.txt]

//SMDPA Protocol implementation using JADE Agent
import java.time.Duration;
import java.time.Instant;
import java.util.Timer;
import java.util.TimerTask;
import jade.core.AID;
import jade.core.Agent;
import jade.core.AgentContainer;
import jade.core.ContainerID;
import jade.core.Profile;
import jade.core.ProfileImpl;
import jade.wrapper.AgentController;
import jade.wrapper.StaleProxyException;
import jade.core.Runtime;
import jade.lang.acl.ACLMessage;
import jade.util.ExtendedProperties;
import jade.util.leap.Properties;
import jade.wrapper.ContainerController;
import jade.core.PlatformID;
import jade.core.behaviours.CyclicBehaviour;

public class RunSimulation extends Agent {
	private static final long serialVersionUID = 1L;
	public static void main(String[] args) {
		Runtime runtime = Runtime.instance();
		Properties properties = new ExtendedProperties();
		properties.setProperty(Profile.GUI, "true");
		Properties properties1 = new ExtendedProperties();
		Properties properties2 = new ExtendedProperties();
		Properties properties3 = new ExtendedProperties();
		Properties properties4 = new ExtendedProperties();
		Properties properties5 = new ExtendedProperties();
		Properties properties6 = new ExtendedProperties();
		Profile profile = new ProfileImpl(properties);
		Profile profile1 = new ProfileImpl(properties1);
		Profile profile2 = new ProfileImpl(properties2);
		Profile profile3 = new ProfileImpl(properties3);
		Profile profile4 = new ProfileImpl(properties4);
		Profile profile5 = new ProfileImpl(properties5);
		Profile profile6 = new ProfileImpl(properties6);
		profile.setParameter(Profile.CONTAINER_NAME, "MainContainer");
		profile1.setParameter(Profile.CONTAINER_NAME, "HealthCare Center");
		profile2.setParameter(Profile.CONTAINER_NAME, "Education Center");
		profile3.setParameter(Profile.CONTAINER_NAME, "Resturant");
		profile4.setParameter(Profile.CONTAINER_NAME, "Hotel");
		profile5.setParameter(Profile.CONTAINER_NAME, "Airport");		
		ContainerController myContainer = runtime.createMainContainer(profile);
		ContainerController myContainer1 = runtime.createAgentContainer(profile1);
		ContainerController myContainer2 = runtime.createAgentContainer(profile2);
		ContainerController myContainer3 = runtime.createAgentContainer(profile3);
		ContainerController myContainer4 = runtime.createAgentContainer(profile4);
		ContainerController myContainer5 = runtime.createAgentContainer(profile5);
		try {
			myContainer1.acceptNewAgent("HealthAgent", new HealthAgent()).start();
			myContainer2.acceptNewAgent("SchoolAgent", new SchoolAgent()).start();
		        myContainer3.acceptNewAgent("ResturantAgent", new ResturantAgent()).start();
			myContainer4.acceptNewAgent("HotelAgent", new HotelAgent()).start();
			myContainer5.acceptNewAgent("AirportAgent", new AirportAgent()).start();
		} catch (StaleProxyException e) {
			e.printStackTrace();
		}
} }
