# Supplementary material for: An agent-based secure privacy-preserving decentralized protocol for sharing and managing digital health passport information during crises
Source: PeerJ Comput Sci. 2023 Jul 18;9:e1458. doi: 10.7717/peerj-cs.1458 (PMC10403165; doi:10.7717/peerj-cs.1458)
Supplement: Supplemental Information 5 [file peerj-cs-09-1458-s005.txt]

//SMDPA Algorithm 2 code
import java.util.ArrayList;
import java.util.Arrays;
import java.util.HashSet;
import java.util.Random;
import java.util.Set;
import jade.core.AID;
import jade.lang.acl.ACLMessage;
public class Compare {
	public static void randomInts(int num, int origin, int bound) {
		Random random1 = new Random();
		random1.ints(num, origin, bound).forEach(System.out::println);
	}

	static int pick;
	public static void main(String [] args){
		int IS = intersection.size();
		int L1 = 16;
		int L2 = 12;
		int L3 = 7;
		if if (IS > (L1+L2)/2 ) {
			 ArrayList al = new ArrayList(); 
		        Random rand = new Random();
		        for(int i = 0; i < 250; i++) {
		            for(int j = 0; j < 1000000; j++);
		        long startTime = System.nanoTime(); 
		        for (int j = 0; j<9; j++)
		        {
		            pick = rand.nextInt(100);
		            al.add(pick);
		        }

		        for (int j = 9; j<20; j++)
		        {
		            pick = rand.nextInt(100);
		            al.add(pick);
		        }
		        
		        for (int j = 21; j<30; j++)
		        {
		            pick = rand.nextInt(100);
		            al.add(pick);
		        }
		     
			long estimatedTime = System.nanoTime() - startTime;
			System.out.println(estimatedTime);
		        }
			
		} else if (IS <= (L1+L2)/2)) {
			System.out.println("Generate 20 Bit Passing coin");
			 ArrayList al = new ArrayList(); 
		        Random rand = new Random();
		        for (int j = 0; j<9; j++)
		        {
		            pick = rand.nextInt(100);
		            al.add(pick);
		        }

		        for (int j = 9; j<20; j++)
		        {
		            pick = rand.nextInt(100);
		            al.add(pick);
		        }		     
		        System.out.println("Contents of al: " + al);
	
		} else if  {			
			 ArrayList al = new ArrayList(); 
		        Random rand = new Random();
		        for (int j = 0; j<9; j++)
		        {
		            pick = rand.nextInt(100);
		            al.add(pick);
		        }		   
		        System.out.println("Contents of al: " + al);
		} else {
			System.out.print("i didn't receive msg ");
			
		}
	}
